# Supplementary material for: Treadmilling FtsZ polymers drive the directional movement of sPG-synthesis enzymes via a Brownian ratchet mechanism
Source: Nat Commun. 2021 Jan 27;12:609. doi: 10.1038/s41467-020-20873-y (PMC7840769; doi:10.1038/s41467-020-20873-y)
Supplement: Supplementary file 4 — Source Data [file 41467_2020_20873_MOESM4_ESM.xlsx]

## Sheet: Figure2A
Figure 2A
FtsI Diffusion Coefficient (µm^2/s)	FtsI-FtsZ Binding Potential (kBT)
0.0002	20
0.0005	8
0.001	5
0.002	4.3
0.005	4.2
0.01	4.5
0.02	5.3
0.03	5.9
0.05	7
0.07	9
0.08	12
0.1	20

## Sheet: Figure2B
Figure 2B				Figure 2B Inset
Time (s)	FtsI_Position (nm)	FtsZ_Position (nm)		Time (s)	FtsI_Position (nm)	FtsZ_Position (nm)
0.05	10.2363	5		0.3998	9.61563	10
0.1	9.93209	5		0.399805	10.2554	10
0.15	4.62902	5		0.39981	10.8918	10
0.2	14.775	10		0.399815	10.2832	10
0.25	10.4886	10		0.39982	10.3469	10
0.3	15.2642	10		0.399825	10.9399	10
0.35	10.5456	10		0.39983	11.1684	10
0.4	10.3681	15		0.399835	10.453	10
0.45	19.9967	15		0.39984	8.43265	10
0.5	20.1531	15		0.399845	8.52755	10
0.55	14.9608	15		0.39985	9.21227	10
0.6	24.8521	20		0.399855	9.72272	10
0.65	20.3913	20		0.39986	10.6915	10
0.7	30.0848	20		0.399865	11.3626	10
0.75	18.8396	20		0.39987	9.4497	10
0.8	33.9819	25		0.399875	10.1005	10
0.85	39.4954	25		0.39988	11.0218	10
0.9	39.5835	25		0.399885	10.1753	10
0.95	39.4206	25		0.39989	10.4659	10
1	45.4208	30		0.399895	9.22581	10
1.05	46.414	30		0.3999	10.7204	10
1.1	45.5932	30		0.399905	10.636	10
1.15	51.122	30		0.39991	10.3933	10
1.2	45.6275	35		0.399915	10.4497	10
1.25	54.6261	35		0.39992	10.8745	10
1.3	60.0498	35		0.399925	9.99693	10
1.35	59.9429	35		0.39993	9.93271	10
1.4	65.8489	40		0.399935	9.93621	10
1.45	70.9133	40		0.39994	9.90705	10
1.5	74.7425	40		0.399945	9.37219	10
1.55	74.3978	40		0.39995	9.23268	10
1.6	90.4266	45		0.399955	9.48393	10
1.65	88.8051	45		0.39996	9.87613	10
1.7	104.492	45		0.399965	10.424	10
1.75	100.271	45		0.39997	9.32075	10
1.8	100.01	50		0.399975	10.632	10
1.85	100.443	50		0.39998	9.95665	10
1.9	105.743	50		0.399985	10.4107	10
1.95	110.539	50		0.39999	10.2786	10
2	110.838	55		0.399995	9.46828	10
2.05	109.634	55		0.4	10.3681	15
2.1	115.185	55		0.400005	10.2609	15
2.15	119.716	55		0.40001	9.8231	15
2.2	115.511	60		0.400015	10.317	15
2.25	100.756	60		0.40002	10.2596	15
2.3	99.7957	60		0.400025	10.7516	15
2.35	99.8644	60		0.40003	11.9399	15
2.4	84.2772	65		0.400035	12.2307	15
2.45	84.4251	65		0.40004	12.0771	15
2.5	80.3758	65		0.400045	12.7948	15
2.55	90.2338	65		0.40005	14.9501	15
2.6	90.1106	70		0.400055	14.6898	15
2.65	80.47	70		0.40006	14.8701	15
2.7	95.5408	70		0.400065	13.4786	15
2.75	91.4189	70		0.40007	14.9347	15
2.8	97.4903	75		0.400075	14.8601	15
2.85	104.865	75		0.40008	13.898	15
2.9	106.349	75		0.400085	14.2308	15
2.95	109.978	75		0.40009	14.6659	15
3	109.287	80		0.400095	14.9274	15
3.05	120.077	80		0.4001	14.6558	15
3.1	114.667	80		0.400105	15.2325	15
3.15	114.751	80		0.40011	15.5306	15
3.2	125.537	85		0.400115	16.696	15
3.25	109.758	85		0.40012	15.3645	15
3.3	114.836	85		0.400125	15.2966	15
3.35	121.329	85		0.40013	15.6582	15
3.4	116.137	90		0.400135	15.1003	15
3.45	104.866	90		0.40014	15.6511	15
3.5	110.558	90		0.400145	15.1269	15
3.55	119.933	90		0.40015	15.8623	15
3.6	114.498	95		0.400155	13.819	15
3.65	120.521	95		0.40016	14.2023	15
3.7	130.298	95		0.400165	14.0293	15
3.75	129.929	95		0.40017	14.148	15
3.8	125.049	100		0.400175	13.4605	15
3.85	139.972	100		0.40018	14.0959	15
3.9	135.039	100		0.400185	15.7585	15
3.95	140.55	100		0.40019	15.6584	15
4	124.253	105		0.400195	15.5619	15
4.05	124.899	105		0.4002	14.6562	15
4.1	115.32	105
4.15	129.753	105
4.2	120.695	110
4.25	120.34	110
4.3	109.999	110
4.35	125.731	110
4.4	135.338	115
4.45	132.983	115
4.5	138.758	115
4.55	134.504	115
4.6	129.868	120
4.65	131.651	120
4.7	129.574	120
4.75	130.17	120
4.8	135.044	125
4.85	134.826	125
4.9	140.641	125
4.95	134.575	125
5	135.389	130
5.05	145.745	130
5.1	143.568	130
5.15	145.609	130
5.2	146.21	135
5.25	150.238	135
5.3	149.642	135
5.35	164.713	135
5.4	165.066	140
5.45	170.474	140
5.5	165.659	140
5.55	168.071	140
5.6	170.41	145
5.65	178.968	145
5.7	180.099	145
5.75	164.628	145
5.8	159.904	150
5.85	165.317	150
5.9	164.426	150
5.95	163.28	150
6	175.807	155
6.05	170.921	155
6.1	156.185	155
6.15	160.274	155
6.2	165.363	160
6.25	165.328	160
6.3	169.876	160
6.35	170.854	160
6.4	174.153	165
6.45	184.383	165
6.5	190.942	165
6.55	191.545	165
6.6	190.092	170
6.65	209.789	170
6.7	219.762	170
6.75	214.19	170
6.8	214.707	175
6.85	214.66	175
6.9	210.776	175
6.95	205.115	175
7	199.335	180
7.05	196.095	180
7.1	184.1	180
7.15	179.615	180
7.2	178.458	185
7.25	194.942	185
7.3	199.738	185
7.35	199.287	185
7.4	195.278	190
7.45	200.24	190
7.5	210.581	190
7.55	220.785	190
7.6	224.633	195
7.65	210.653	195
7.7	216.442	195
7.75	209.775	195
7.8	205.264	200
7.85	208.556	200
7.9	201.034	200
7.95	199.824	200
8	199.353	205
8.05	215.641	205
8.1	219.179	205
8.15	230.134	205
8.2	219.973	210
8.25	221.05	210
8.3	220.569	210
8.35	214.08	210
8.4	219.36	215
8.45	215.421	215
8.5	214.459	215
8.55	220.235	215
8.6	214.586	220
8.65	220.357	220
8.7	219.809	220
8.75	226.46	220
8.8	219.646	225
8.85	230.965	225
8.9	239.141	225
8.95	229.312	225
9	225.323	230
9.05	229.551	230
9.1	231.115	230
9.15	229.77	230
9.2	240.089	235
9.25	244.004	235
9.3	255.965	235
9.35	260.188	235
9.4	260.02	240
9.45	275.127	240
9.5	280.704	240
9.55	278.144	240
9.6	279.733	245
9.65	285.657	245
9.7	274.626	245
9.75	276.599	245
9.8	269.127	250
9.85	275.238	250
9.9	276.093	250
9.95	274.602	250
10	264.524	255
10.05	265.901	255
10.1	270.477	255
10.15	263.851	255
10.2	265.232	260
10.25	265.88	260
10.3	259.485	260
10.35	259.881	260
10.4	266.114	265
10.45	266.222	265
10.5	269.588	265
10.55	269.925	265
10.6	275.296	270
10.65	269.772	270
10.7	269.222	270
10.75	269.94	270
10.8	275.226	275
10.85	278.698	275
10.9	260.211	275
10.95	244.351	275
11	276.398	280
11.05	279.847	280
11.1	279.218	280
11.15	283.611	280
11.2	295.066	285
11.25	286.078	285
11.3	294.767	285
11.35	299.869	285
11.4	310.371	290
11.45	309.331	290
11.5	314.063	290
11.55	335.085	290
11.6	331.472	295
11.65	328.115	295
11.7	334.777	295
11.75	334.54	295
11.8	328.914	300
11.85	325.114	300
11.9	325.717	300
11.95	324.455	300
12	324.748	305
12.05	320.933	305
12.1	320.967	305
12.15	231.719	305
12.2	140.383	310
12.25	86.4494	310
12.3	139.021	310
12.35	222.824	310
12.4	258.495	315
12.45	315.536	315
12.5	315.045	315
12.55	329.355	315
12.6	329.931	320
12.65	339.554	320
12.7	345.237	320
12.75	351.282	320
12.8	339.969	325
12.85	339.792	325
12.9	340.436	325
12.95	345.112	325
13	341.063	330
13.05	344.212	330
13.1	334.936	330
13.15	329.267	330
13.2	334.063	335
13.25	335.908	335
13.3	339.552	335
13.35	345.254	335
13.4	333.712	340
13.45	340.174	340
13.5	340.728	340
13.55	340.361	340
13.6	338.826	345
13.65	350.459	345
13.7	350.141	345
13.75	359.797	345
13.8	359.608	350
13.85	364.333	350
13.9	375.195	350
13.95	380.199	350
14	390.792	355
14.05	374.99	355
14.1	365.269	355
14.15	354.414	355
14.2	355.052	360
14.25	360.464	360
14.3	359.298	360
14.35	364.781	360
14.4	302.521	365
14.45	221.717	365
14.5	199.911	365
14.55	203.699	365
14.6	156.222	370
14.65	126.185	370
14.7	49.3378	370
14.75	-21.625	370
14.8	-40.3448	375
14.85	-101.145	375
14.9	-232.434	375
14.95	-244.196	375
15	-242.313	380
15.05	-229.337	380
15.1	-239.648	380
15.15	-251.479	380
15.2	-212.129	385
15.25	-235.284	385
15.3	-229.806	385
15.35	-268.139	385
15.4	-206.934	390
15.45	-244.968	390
15.5	-290.648	390
15.55	-199.69	390
15.6	-180.989	395
15.65	-238.163	395
15.7	-288.855	395
15.75	-267.222	395
15.8	-157.208	400
15.85	-158.483	400
15.9	-137.326	400
15.95	-159.297	400
16	-63.4679	405
16.05	12.1424	405
16.1	-39.0432	405
16.15	-26.692	405
16.2	-55.0347	410
16.25	-153.702	410
16.3	-110.583	410
16.35	-96.6573	410
16.4	-157.56	415
16.45	-44.5494	415
16.5	-94.2158	415
16.55	-64.1403	415
16.6	-60.8491	420
16.65	-45.6773	420
16.7	52.9841	420
16.75	32.3655	420
16.8	-54.9001	425
16.85	-131.53	425
16.9	-236.498	425
16.95	-356.79	425
17	-333.784	430
17.05	-347.915	430
17.1	-332.47	430
17.15	-207.584	430
17.2	-338.833	435
17.25	-383.743	435
17.3	-427.472	435
17.35	-342.232	435
17.4	-244.775	440
17.45	-181.064	440
17.5	-174.405	440
17.55	-208.912	440
17.6	-207.809	445
17.65	-271.061	445
17.7	-272.863	445
17.75	-343.687	445
17.8	-161.604	450
17.85	-153.801	450
17.9	-130.319	450
17.95	-55.6376	450
18	-81.1368	455
18.05	-74.5974	455
18.1	11.3825	455
18.15	62.2164	455
18.2	170.377	460
18.25	171.824	460
18.3	214.358	460
18.35	67.5104	460
18.4	178.187	465
18.45	199.544	465
18.5	192.248	465
18.55	279.435	465
18.6	268.675	470
18.65	219.275	470
18.7	322.025	470
18.75	311.65	470
18.8	322.863	475
18.85	277.075	475
18.9	317.528	475
18.95	277.164	475
19	281.061	480
19.05	334.278	480
19.1	198.517	480
19.15	243.119	480
19.2	195.738	485
19.25	124.035	485
19.3	212.387	485
19.35	375.948	485
19.4	438.156	490
19.45	319.344	490
19.5	464.986	490
19.55	490.925	490
19.6	490.124	495
19.65	494.781	495
19.7	494.27	495
19.75	473.139	495
19.8	494.629	500
19.85	504.755	500
19.9	514.908	500
19.95	519.921	500
20	516.178	505
20.05	505.293	505
20.1	504.389	505
20.15	519.884	505
20.2	519.963	510
20.25	514.664	510
20.3	514.421	510
20.35	519.575	510
20.4	534.497	515
20.45	520.789	515
20.5	515.565	515
20.55	520.147	515
20.6	519.876	520
20.65	520.697	520
20.7	520.184	520
20.75	524.521	520
20.8	529.233	525
20.85	530.076	525
20.9	530.923	525
20.95	531.062	525
21	525.63	530
21.05	535.106	530
21.1	540.424	530
21.15	539.983	530
21.2	535.29	535
21.25	551.451	535
21.3	545.204	535
21.35	569.722	535
21.4	564.48	540
21.45	579.318	540
21.5	575.192	540
21.55	574.858	540
21.6	569.836	545
21.65	559.712	545
21.7	569.838	545
21.75	565.697	545
21.8	570.379	550
21.85	574.52	550
21.9	569.32	550
21.95	580.234	550
22	579.907	555
22.05	579.763	555
22.1	580.239	555
22.15	575.923	555
22.2	580.388	560
22.25	585.356	560
22.3	585.614	560
22.35	590.67	560
22.4	580.307	565
22.45	573.997	565
22.5	575.524	565
22.55	570.227	565
22.6	565.875	570
22.65	570.21	570
22.7	585.434	570
22.75	584.592	570
22.8	580.383	575
22.85	586.562	575
22.9	574.401	575
22.95	574.236	575
23	573.672	580
23.05	580.266	580
23.1	590.315	580
23.15	589.148	580
23.2	600.506	585
23.25	594.654	585
23.3	600.134	585
23.35	605.308	585
23.4	606.093	590
23.45	610.452	590
23.5	610.082	590
23.55	598.917	590
23.6	589.608	595
23.65	599.335	595
23.7	600.57	595
23.75	595.552	595
23.8	595.785	600
23.85	598.62	600
23.9	599.443	600
23.95	610.073	600
24	605.827	605
24.05	609.258	605
24.1	619.441	605
24.15	620.058	605
24.2	633.963	610
24.25	640.011	610
24.3	639.359	610
24.35	633.897	610
24.4	631.806	615
24.45	629.562	615
24.5	623.54	615
24.55	633.895	615
24.6	639.894	620
24.65	643.425	620
24.7	656.123	620
24.75	654.185	620
24.8	654.696	625
24.85	644.419	625
24.9	638.863	625
24.95	625.836	625
25	640.176	630
25.05	630.036	630
25.1	630.387	630
25.15	629.151	630
25.2	629.832	635
25.25	507.646	635
25.3	576.362	635
25.35	635.563	635
25.4	639.593	640
25.45	639.541	640
25.5	646.578	640
25.55	649.478	640
25.6	660.74	645
25.65	658.685	645
25.7	655.218	645
25.75	660.589	645
25.8	655.084	650
25.85	654.539	650
25.9	654.828	650
25.95	654.901	650
26	651.47	655
26.05	665.227	655
26.1	670.451	655
26.15	669.681	655
26.2	660.491	660
26.25	665.402	660
26.3	669.748	660
26.35	671.076	660
26.4	674.661	665
26.45	680.007	665
26.5	669.433	665
26.55	669.535	665
26.6	670.111	670
26.65	679.572	670
26.7	669.361	670
26.75	689.976	670
26.8	689.396	675
26.85	700.13	675
26.9	694.458	675
26.95	685.389	675
27	675.142	680
27.05	679.716	680
27.1	679.616	680
27.15	680.125	680
27.2	684.45	685
27.25	684.621	685
27.3	684.883	685
27.35	683.871	685
27.4	685.747	690
27.45	688.505	690
27.5	689.452	690
27.55	690.252	690
27.6	689.215	695
27.65	699.919	695
27.7	700.45	695
27.75	694.952	695
27.8	700.132	700
27.85	699.673	700
27.9	703.204	700
27.95	704.088	700
28	704.813	705
28.05	705.312	705
28.1	715.644	705
28.15	719.327	705
28.2	719.712	710
28.25	715.429	710
28.3	721.645	710
28.35	729.156	710
28.4	745.989	715
28.45	729.28	715
28.5	730.344	715
28.55	724.077	715
28.6	719.549	720
28.65	739.708	720
28.7	756.685	720
28.75	774.745	720
28.8	770.489	725
28.85	770.263	725
28.9	780.429	725
28.95	795.823	725
29	790.326	730
29.05	789.735	730
29.1	795.536	730
29.15	798.825	730
29.2	795.467	735
29.25	794.432	735
29.3	784.668	735
29.35	785.498	735
29.4	778.553	740
29.45	775.651	740
29.5	790.26	740
29.55	789.853	740
29.6	779.864	745
29.65	769.637	745
29.7	779.883	745
29.75	785.099	745
29.8	784.838	750
29.85	770.146	750
29.9	770.709	750
29.95	759.91	750
30	754.811	755
30.05	760.417	755
30.1	753.979	755
30.15	761.116	755
30.2	755.25	760
30.25	760.18	760
30.3	759.75	760
30.35	769.41	760
30.4	775.082	765
30.45	780.06	765
30.5	780.476	765
30.55	769.835	765
30.6	764.267	770
30.65	770.431	770
30.7	771.272	770
30.75	771.38	770
30.8	770.093	775
30.85	778.875	775
30.9	785.888	775
30.95	780.71	775
31	785.064	780
31.05	779.892	780
31.1	780.946	780
31.15	785.281	780
31.2	780.566	785
31.25	794.271	785
31.3	805.121	785
31.35	804.499	785
31.4	800.979	790
31.45	789	790
31.5	790.115	790
31.55	799.995	790
31.6	815.007	795
31.65	815.383	795
31.7	815.591	795
31.75	809.077	795
31.8	805.846	800
31.85	799.385	800
31.9	800.806	800
31.95	804.419	800
32	810.095	805
32.05	806.995	805
32.1	804.073	805
32.15	809.425	805
32.2	811.359	810
32.25	810.211	810
32.3	814.574	810
32.35	809.029	810
32.4	810.314	815
32.45	814.272	815
32.5	814.641	815
32.55	814.702	815
32.6	815.347	820
32.65	829.209	820
32.7	830.249	820
32.75	825.156	820
32.8	830.015	825
32.85	829.608	825
32.9	825.772	825
32.95	824.126	825
33	825.655	830
33.05	829.676	830
33.1	844.504	830
33.15	844.411	830
33.2	844.257	835
33.25	850.129	835
33.3	835.498	835
33.35	835.353	835
33.4	835.31	840
33.45	855.537	840
33.5	865.108	840
33.55	863.573	840
33.6	859.746	845
33.65	860.227	845
33.7	865.704	845
33.75	874.382	845
33.8	870.341	850
33.85	865.866	850
33.9	875.12	850
33.95	875.489	850
34	874.615	855
34.05	870.876	855
34.1	865.658	855
34.15	859.523	855
34.2	855.013	860
34.25	869.186	860
34.3	874.731	860
34.35	864.262	860
34.4	864.47	865
34.45	865.051	865
34.5	863.808	865
34.55	875.408	865
34.6	874.516	870
34.65	868.845	870
34.7	869.949	870
34.75	875.612	870
34.8	871.591	875
34.85	874.362	875
34.9	875.215	875
34.95	875.728	875
35	875.681	880
35.05	884.105	880
35.1	899.973	880
35.15	895.082	880
35.2	885.062	885
35.25	885.46	885
35.3	884.807	885
35.35	894.437	885
35.4	895.238	890
35.45	895.457	890
35.5	904.875	890
35.55	899.661	890
35.6	899.041	895
35.65	904.854	895
35.7	914.527	895
35.75	924.002	895
35.8	920.018	900
35.85	910.484	900
35.9	901.068	900
35.95	904.983	900
36	899.48	905
36.05	904.2	905
36.1	904.955	905
36.15	909.76	905
36.2	915.903	910
36.25	914.14	910
36.3	919.367	910
36.35	919.772	910
36.4	924.523	915
36.45	914.796	915
36.5	915.754	915
36.55	915.067	915
36.6	923.869	920
36.65	919.759	920
36.7	925.306	920
36.75	929.829	920
36.8	925.01	925
36.85	925.259	925
36.9	931.022	925
36.95	940.411	925
37	940.769	930
37.05	940.063	930
37.1	935.09	930
37.15	929.857	930
37.2	936.054	935
37.25	909.686	935
37.3	855.031	935
37.35	877.09	935
37.4	933.915	940
37.45	940.818	940
37.5	945.171	940
37.55	939.533	940
37.6	945.888	945
37.65	943.385	945
37.7	959.065	945
37.75	960.099	945
37.8	969.881	950
37.85	970.666	950
37.9	978.102	950
37.95	979.966	950
38	980.225	955
38.05	990.288	955
38.1	1005.77	955
38.15	995.278	955
38.2	994.467	960
38.25	974.078	960
38.3	994.021	960
38.35	1005.38	960
38.4	994.965	965
38.45	1011.46	965
38.5	1019.66	965
38.55	1029.97	965
38.6	1040.08	970
38.65	1024.05	970
38.7	1019.31	970
38.75	1024.47	970
38.8	1029.28	975
38.85	1034.64	975
38.9	1029.76	975
38.95	1019.85	975
39	1039.82	980
39.05	1044.55	980
39.1	1045.75	980
39.15	1040.12	980
39.2	1050.53	985
39.25	1056.12	985
39.3	1050.4	985
39.35	1059.33	985
39.4	1069.93	990
39.45	1070.96	990
39.5	1079.53	990
39.55	1085.98	990
39.6	1074.06	995
39.65	1065.24	995
39.7	1054.49	995
39.75	1055.16	995
39.8	1065.41	1000
39.85	1059.65	1000
39.9	1056.84	1000
39.95	1060.44	1000
40	1074.93	1005
40.05	1070.38	1005
40.1	1064.66	1005
40.15	1050.42	1005
40.2	1045.41	1010
40.25	1034.64	1010
40.3	1039.73	1010
40.35	1041.1	1010
40.4	1025.65	1015
40.45	1025.27	1015
40.5	1030.23	1015
40.55	1034.62	1015
40.6	1028.79	1020
40.65	1044.07	1020
40.7	1055.8	1020
40.75	1049.95	1020
40.8	1054.8	1025
40.85	1055.7	1025
40.9	1055.7	1025
40.95	1070.87	1025
41	1075.06	1030
41.05	1079.6	1030
41.1	1084.7	1030
41.15	1090.03	1030
41.2	1090.44	1035
41.25	1095.59	1035
41.3	1089.78	1035
41.35	1093.35	1035
41.4	1099.38	1040
41.45	1104.93	1040
41.5	1099.58	1040
41.55	1105.06	1040
41.6	1101.6	1045
41.65	1100.16	1045
41.7	1109.87	1045
41.75	1109.38	1045
41.8	1104.72	1050
41.85	1100.79	1050
41.9	1079.52	1050
41.95	1094.1	1050
42	1101.05	1055
42.05	1100.9	1055
42.1	1095.28	1055
42.15	1094.99	1055
42.2	1100.21	1060
42.25	1100.8	1060
42.3	1099.23	1060
42.35	1105.85	1060
42.4	1105.25	1065
42.45	1094.87	1065
42.5	1104.31	1065
42.55	1099.15	1065
42.6	1099.76	1070
42.65	1100.11	1070
42.7	1105.48	1070
42.75	1109.85	1070
42.8	1099.97	1075
42.85	1095.21	1075
42.9	1094.3	1075
42.95	1093.83	1075
43	1085.5	1080
43.05	1079.58	1080
43.1	1080.46	1080
43.15	1080.39	1080
43.2	1085.55	1085
43.25	1089.57	1085
43.3	1095.76	1085
43.35	1104.84	1085
43.4	1088.42	1090
43.45	1093.92	1090
43.5	1090.39	1090
43.55	1100.81	1090
43.6	1104.71	1095
43.65	1094.78	1095
43.7	1094.22	1095
43.75	1104.5	1095
43.8	1105.01	1100
43.85	1120.25	1100
43.9	1122	1100
43.95	1129.87	1100
44	1115.74	1105
44.05	1120.29	1105
44.1	1105.1	1105
44.15	1110.46	1105
44.2	1115.25	1110
44.25	1114.76	1110
44.3	1116.18	1110
44.35	1110.69	1110
44.4	1115.61	1115
44.45	1123.66	1115
44.5	1119.34	1115
44.55	1115.09	1115
44.6	1120.11	1120
44.65	1124.72	1120
44.7	1120.29	1120
44.75	1125.72	1120
44.8	1124.54	1125
44.85	1124.74	1125
44.9	1099.66	1125
44.95	1130.9	1125
45	1135.34	1130
45.05	1130.54	1130
45.1	1135.19	1130
45.15	1134.36	1130
45.2	1133.64	1135
45.25	1139.69	1135
45.3	1139.94	1135
45.35	1134.16	1135
45.4	1134.98	1140
45.45	1139.5	1140
45.5	1150.79	1140
45.55	1139.83	1140
45.6	1145.97	1145
45.65	1154.74	1145
45.7	1149.97	1145
45.75	1145.22	1145
45.8	1144.95	1150
45.85	1154.89	1150
45.9	1153.2	1150
45.95	1159.12	1150
46	1154.96	1155
46.05	1160.47	1155
46.1	1164.57	1155
46.15	1159.97	1155
46.2	1158.44	1160
46.25	1170.44	1160
46.3	1175.13	1160
46.35	1164.7	1160
46.4	1169.11	1165
46.45	1179.25	1165
46.5	1174.88	1165
46.55	1180.68	1165
46.6	1179.11	1170
46.65	1175.31	1170
46.7	1174.27	1170
46.75	1175.54	1170
46.8	1175.06	1175
46.85	1179.57	1175
46.9	1190.87	1175
46.95	1204.93	1175
47	1215.58	1180
47.05	1208.2	1180
47.1	1203.69	1180
47.15	1211.05	1180
47.2	1208.95	1185
47.25	1210.25	1185
47.3	1209.5	1185
47.35	1204.6	1185
47.4	1215.31	1190
47.45	1199.59	1190
47.5	1194.94	1190
47.55	1204.66	1190
47.6	1209.46	1195
47.65	1203.83	1195
47.7	1194.27	1195
47.75	1199.96	1195
47.8	1210.24	1200
47.85	1215.19	1200
47.9	1219.69	1200
47.95	1215.79	1200
48	1214.39	1205
48.05	1210.63	1205
48.1	1214.6	1205
48.15	1220.42	1205
48.2	1225.01	1210
48.25	1229.65	1210
48.3	1234.37	1210
48.35	1224.18	1210
48.4	1220.28	1215
48.45	1220.24	1215
48.5	1214.6	1215
48.55	1214.73	1215
48.6	1219.21	1220
48.65	1220.92	1220
48.7	1220.78	1220
48.75	1219.87	1220
48.8	1219.22	1225
48.85	1245.17	1225
48.9	1245.81	1225
48.95	1255.49	1225
49	1249.07	1230
49.05	1248.31	1230
49.1	1263.96	1230
49.15	1274.29	1230
49.2	1264.01	1235
49.25	1264.69	1235
49.3	1269.85	1235
49.35	1265.4	1235
49.4	1254.55	1240
49.45	1250.16	1240
49.5	1254.37	1240
49.55	1244.71	1240
49.6	1244.85	1245
49.65	1259.22	1245
49.7	1281.2	1245
49.75	1274.47	1245
49.8	1269.99	1250
49.85	1274.38	1250
49.9	1284.08	1250
49.95	1285.99	1250
50	1279.61	1255

## Sheet: Figure2C
Figure 2C
Experiment	From Yang et al. 2017, PMID 28209899, Table S1				Simulation
FtsZ Mean Speed	FtsZ Standard Deviation	FtsI Mean Speed	FtsI Standard Deviation		FtsZ Mean Speed	FtsZ Standard Deviation	FtsI Mean Speed	FtsI Standard Deviation
27.8	17.1	19.3	21.2		7.09547	2.76763	6.9408	9.11117
17.4	9.2	13.5	13.3		9.57828	3.897	7.45042	7.95766
7.4	4.2	8	6.6		14.1485	5.60427	10.3151	7.49036
1.8	2.3	4.9	5		19.1338	7.81863	14.1241	8.5164
					27.9429	10.5559	19.7079	10.9445
Simulation Raw data
Molecule	FtsZ	FtsI	FtsZ	FtsI	FtsZ	FtsI	FtsZ	FtsI	FtsZ	FtsI
Mean	7.09547	6.9408	9.57828	7.45042	14.1485	10.3151	19.1338	14.1241	27.9429	19.7079
Standard Deviation	2.76763	9.11117	3.897	7.95766	5.60427	7.49036	7.81863	8.5164	10.5559	10.9445
Data 1 ... end	9.2967	9.34859	12.3956	12.4319	13.9419	14.0738	18.5894	18.657	16.8155	17.0926
	6.97092	7.4072	9.29463	9.65716	8.40767	8.84277	11.2103	11.5094	21.4721	22.0877
	5.45548	7.32876	5.6051	6.50947	21.8384	22.1947	17.8798	17.9082	21.5392	22.1813
	4.21157	5.7466	6.68887	7.41161	8.17234	10.0826	14.392	16.4988	22.7619	22.8369
	5.30952	6.92518	5.61542	6.82992	7.84289	8.42116	10.4572	10.5878	17.4243	18.0852
	6.70484	6.74167	7.07939	8.50849	10.7359	11.5879	16.1488	16.5136	29.1605	29.5008
	7.02222	7.06405	8.93983	8.99163	10.7695	12.1815	14.3145	15.0878	18.679	19.0692
	5.39697	8.58229	7.19595	10.1656	11.0789	11.2334	14.3594	15.2647	17.9879	19.591
	4.08615	6.41598	5.4482	7.66596	10.291	10.5172	14.7717	14.9834	23.8317	23.8217
	3.92143	6.33786	12.6791	12.8336	11.3808	11.5871	14.0451	14.1558	27.2428	25.3317
	5.5394	5.73352	5.22857	6.92118	10.5337	10.6559	14.1595	14.3199	24.3238	22.3109
	5.14551	5.51729	8.07441	8.51371	10.6197	10.8199	24.7463	24.9167	18.8324	16.6011
	9.93029	10.6607	7.38585	7.56682	20.8685	21.3428	11.6163	12.502	15.6858	13.334
	5.26687	6.48928	6.86069	7.1006	11.5793	13.2521	41.8901	42.3296	43.6777	41.3459
	5.3098	5.48668	13.2405	13.9106	11.4029	11.7459	12.5549	13.5857	21.588	19.2088
	9.27971	9.50028	7.58725	7.83719	9.4162	10.5858	15.4304	15.5075	20.2053	17.4224
	8.02652	8.75949	7.02252	7.73926	11.5729	11.5909	19.4401	19.751	19.3525	16.4606
	9.85649	10.0817	7.07975	7.23665	9.33951	9.73606	12.4527	12.8193	16.3447	13.0904
	4.96133	6.90833	13.9123	15.5096	8.99394	12.6744	11.9918	14.6744	22.607	19.1653
	9.02022	10.8193	7.7195	11.0855	13.3944	13.4186	12.9016	14.8968	32.1069	28.6756
	10.7641	10.9404	13.142	13.3316	9.67614	11.7302	15.8876	15.9051	22.9542	19.4634
	13.169	13.263	6.61511	8.49164	14.3612	14.9134	11.0068	11.1728	39.7219	36.0318
	15.7087	16.9967	7.6019	7.91268	11.9157	11.9052	21.4528	19.6966	33.8581	30.213
	4.70808	6.16918	17.5586	17.6796	11.5709	11.91	13.4702	11.5559	23.4467	19.7501
	5.7864	6.92426	20.945	21.6633	12.1619	12.5624	15.2038	13.296	23.1589	19.1284
	6.29291	7.85325	6.27742	7.41916	13.6214	11.9864	13.2938	11.3209	23.146	19.0361
	4.66976	5.06947	7.71522	8.42424	10.1025	8.24657	16.2159	14.1976	36.1546	31.605
	6.69721	7.002	6.22634	6.65278	19.0186	17.0456	13.3378	11.3187	23.1417	18.5538
	7.18061	7.99688	8.92961	9.00197	10.0033	7.96874	17.8594	15.837	44.7587	40.0089
	4.48676	6.99675	9.57414	10.1635	8.42318	6.26947	15.439	13.334	34.009	29.0135
	7.06594	7.34659	7.94382	7.98861	14.58	22.3658	11.2309	9.08105	20.0666	15.0181
	6.08091	6.64585	9.08084	7.45669	12.5859	10.4129	16.7813	14.6241	38.0373	33.0667
	6.95376	12.93	5.99592	11.9448	11.477	9.12738	16.5226	14.3353	17.0797	11.7712
	6.53539	4.85055	6.45074	4.76026	15.916	13.5873	24.7911	22.5282	22.1577	16.7762
	5.78965	11.9474	10.9963	9.25472	10.794	8.43308	25.3582	22.8908	19.3002	13.8883
	8.24715	6.49604	10.7263	8.95074	19.8606	17.4322	35.1173	32.4332	20.4859	14.8692
	4.49695	11.0929	9.36294	7.57109	10.6191	8.06233	13.2303	10.5041	29.7522	24.0143
	5.05127	3.19594	12.373	10.5259	14.8759	12.2192	18.5436	15.6218	20.5322	14.6554
	9.50932	7.55391	6.73505	4.85413	21.7566	19.1627	12.3151	9.10512	20.0068	14.2273
	6.81064	14.1125	7.81549	5.79005	13.9076	11.0078	10.8965	7.68849	26.8197	20.6664
	5.01666	12.3422	6.66889	4.61243	14.0445	10.9995	26.284	23.0803	27.8156	21.5618
	5.00165	2.93428	8.3906	6.20161	9.23634	6.01267	18.1617	14.9615	29.2483	22.7418
	8.46453	6.21061	5.5034	13.7389	16.4943	13.2772	15.0711	11.7345	24.2236	17.5194
	5.73845	3.4314	7.65128	5.33006	11.3034	7.93276	21.4041	17.9048	23.3924	16.7786
	7.95798	5.66351	7.17968	16.2321	16.0532	12.5862	15.3027	11.7917	25.1718	18.5333
	4.12756	12.7497	7.15727	16.4623	18.5594	15.1233	29.8392	26.3405	31.8319	25.1625
	4.20384	13.1347	12.027	9.35111	16.9291	13.3016	29.118	25.6263	16.5104	9.59244
	19.0411	16.4815	9.91719	7.24989	11.7233	7.97025	15.4278	11.8167	43.5142	36.5165
	5.36795	14.7377	9.71997	19.3516	13.4097	9.66053	26.4809	22.9525	32.9891	25.5034
	7.43793	4.83238	14.5043	11.8081	18.0773	13.9922	22.5723	18.9387	21.3525	13.4304
	10.8783	8.28919	9.27171	6.39374	26.338	22.2878	15.6311	11.9602	18.4727	9.90251
	7.29001	16.9693	25.3884	22.2895	9.9227	5.80161	24.1034	20.049	19.8456	11.1064
	5.95784	15.9653	6.15752	2.92021	22.3794	18.2095	21.2215	17.0606	43.0571	34.3978
	5.38474	15.6782	7.53557	4.13098	18.5936	14.4016	11.3864	6.89497	27.8839	18.8818
	5.86163	2.88716	14.9194	11.5621	8.97352	4.6585	14.2349	9.73937	22.8061	13.5362
	4.61815	1.45537	10.7021	7.26765	8.53978	4.21389	15.5948	10.7681	25.9787	16.6506
	10.4342	7.32682	14.5588	11.0787	10.6761	6.25877	22.6721	17.6595	37.1872	27.5847
	5.6517	2.23009	11.286	7.6645	12.1117	7.40779	13.3777	8.39777	29.6525	19.4214
	11.1896	7.7572	14.3523	10.432	17.0042	12.1086	24.0541	19.0627	64.2137	52.8679
	5.70142	18.4563	7.71391	21.9135	10.0333	5.08762	12.8667	7.33131	52.6759	41.1652
	10.9191	7.43168	12.0515	7.93533	8.71217	26.7453	13.6571	8.00527	36.0815	24.1873
	5.69042	18.7667	10.6106	6.46564	18.0404	13.035	13.6879	7.75862	21.2395	8.84597
	9.03865	5.31215	5.6932	1.30939	31.4179	26.3778	43.8135	37.8298	41.738	29.1287
	5.78543	21.4353	7.11739	2.54539	32.8601	27.4556	18.4169	12.3037	46.7727	32.6737
	4.26989	-0.031148	7.79733	3.15407	9.65009	4.24981	19.8346	12.9217	28.0891	14.0932
	5.33803	0.92115	11.3361	6.3054	10.2429	4.57328	29.0091	22.0401	24.7844	9.91788
	8.50203	3.52996	5.80811	24.3842	10.266	4.46018	21.9925	14.593	24.7396	9.91164
	4.82502	-0.569411	8.26132	27.7392	23.7057	17.7928	28.7051	20.8324	32.1792	16.6677
	4.83805	25.0253	6.43335	0.811731	13.8125	7.59114	25.0451	17.4068	20.7374	4.84854
	5.1214	-0.574696	6.82855	1.1413	14.6239	8.08421	16.4932	8.58328	29.1511	13.0973
	4.35608	25.4067	6.84397	0.861882	9.97029	33.3385	14.548	6.29041	76.1673	58.9993
	5.13297	-0.637409	15.8035	9.95067	8.25512	1.41442	27.8249	19.4302	21.8221	2.94169
	11.8527	6.0296	21.9068	15.9914	21.5285	13.7499	19.4341	9.69957	26.1417	6.98368
	6.90627	0.611721	9.20836	3.10354	12.3698	4.50773	17.319	7.78969	26.5696	6.2048
	7.31197	0.918264	21.4041	15.1897	10.911	2.50288	19.7683	9.40282	24.7666	2.25973
	16.0529	9.8117	9.74934	3.19834	14.5756	4.82899	42.8082	31.1104	32.6691	9.41951
	4.98512	28.7696	6.64686	30.343	12.9892	3.38117	15.1745	3.62556	17.9472	-4.84228
	9.39179	1.88986	8.10787	1.3684	19.713	9.80897	20.7297	7.40354	26.7888	3.60894
	6.1849	-1.66327	12.5224	4.97952	14.8262	4.65716	31.1818	17.041	37.1195	13.3007
	7.28773	-2.47688	8.24654	0.393728	15.5473	1.97121	18.7259	4.73499	31.0945	7.3889
	6.4946	-2.98671	7.27394	-0.863815	23.3858	9.22466	17.4277	2.31852	28.7224	4.87658
	7.41306	-2.72497	9.71704	-0.041586	12.392	-2.36798	13.8249	-1.63478
	6.05584	48.5353	8.65943	-1.02736	16.0896	0.7679	19.4989	3.34561
	7.77357	-5.49824	9.88406	-0.615786	10.3687	-5.70664	50.7769	33.0915
	11.6929	-2.14455	10.3648	-2.78208	38.0822	20.5569	17.7129	-2.18201
	6.19598	-8.41388	15.5907	1.40833	13.0709	-6.01133	16.5109	-5.80367
	8.04473	-7.30688	8.71384	-6.34956	13.2846	-7.2647	21.7794	-1.19329
	5.18436	-10.5783	6.91247	-8.95439	12.3831	-8.56291	11.9647	-10.8097
	6.64227	-13.4814	8.85638	-11.4092	16.3345	-7.30678
	6.19153	-14.9124	8.25539	-12.7959
	8.16727	-15.5536	10.8897	-11.8061
			5.98236	-16.7505

## Sheet: Figure3A
Figure 3A
Velocity (nm/s)	Probability
8.3	0.134644
12.5	0.133132
16.7	0.130106
25	0.122542
33.3	0.113464
40	0.1059
50	0.0892587
66.7	0.0741301
83.3	0.0574887
100	0.0438729

## Sheet: Figure3B
Figure 3B
Diffusion (µm^2/s)	Speed (nm/s)
0.001	35
0.003	50
0.005	60
0.01	75
0.015	85
0.03	100
0.05	80
0.07	40
0.08	0

## Sheet: Figure3CD
Figure 3CD
FtsZ Velocity	Distance (nm)	Duration (s)
100	768.047	7.68046
100	760.49	7.60489
100	757.334	7.57334
100	746.777	7.46777
100	643.594	6.43594
100	643.243	6.43243
100	621.687	6.21687
100	616.275	6.16275
100	611.126	6.11126
100	596.441	5.96441
100	568.062	5.68063
100	562.897	5.62897
100	540.19	5.4019
100	531.409	5.31409
100	511.957	5.11957
100	503.438	5.03437
100	478.863	4.78863
100	472.082	4.72082
100	456.977	4.56977
100	453.077	4.53077
100	445.251	4.45251
100	431.917	4.31917
100	422.626	4.22626
100	412.594	4.12594
83.3333	968.68	11.6242
83.3333	848.195	10.1783
83.3333	827.349	9.92819
83.3333	800.283	9.6034
83.3333	784.641	9.41569
83.3333	746.309	8.95571
83.3333	694.559	8.33471
83.3333	685.708	8.2285
83.3333	682.325	8.1879
83.3333	657.958	7.8955
83.3333	498.365	5.98038
83.3333	468.146	5.61775
83.3333	461.878	5.54253
83.3333	458.262	5.49914
83.3333	442.549	5.31058
83.3333	441.758	5.3011
83.3333	409.562	4.91474
83.3333	406.767	4.88121
83.3333	406.09	4.87308
83.3333	401.987	4.82385
83.3333	396.188	4.75425
83.3333	386.061	4.63274
83.3333	377.564	4.53077
83.3333	371.042	4.45251
83.3333	348.33	4.17996
83.3333	346.365	4.15638
83.3333	345.636	4.14764
83.3333	343.255	4.11906
66.6667	1243.57	18.6535
66.6667	1161.94	17.4291
66.6667	1137.39	17.0608
66.6667	1002.59	15.0388
66.6667	896.647	13.4497
66.6667	878.022	13.1703
66.6667	867.946	13.0192
66.6667	838.006	12.5701
66.6667	827.616	12.4142
66.6667	788.018	11.8203
66.6667	776.667	11.65
66.6667	765.764	11.4865
66.6667	698.616	10.4792
66.6667	695.865	10.438
66.6667	597.638	8.96457
66.6667	597.047	8.95571
66.6667	586.177	8.79266
66.6667	558.18	8.3727
66.6667	546.079	8.19119
66.6667	545.949	8.18924
66.6667	525.942	7.88912
66.6667	512.031	7.68046
66.6667	505.018	7.57527
66.6667	497.996	7.46994
66.6667	494.223	7.41335
66.6667	493.467	7.40201
66.6667	479.327	7.18991
66.6667	461.482	6.92223
66.6667	452.265	6.78397
66.6667	434.116	6.51173
66.6667	414.534	6.21801
66.6667	414.112	6.21168
66.6667	410.399	6.15599
66.6667	369.362	5.54044
66.6667	329.23	4.93845
66.6667	326.98	4.9047
66.6667	321.59	4.82385
66.6667	305.728	4.58592
66.6667	278.496	4.17744
66.6667	273.777	4.10665
50	1378.56	27.5712
50	1301.84	26.0369
50	1181.29	23.6258
50	1121.19	22.4239
50	1115.98	22.3195
50	1077.51	21.5501
50	1061.93	21.2386
50	1007.39	20.1479
50	932.676	18.6535
50	916.654	18.3331
50	852.149	17.043
50	850.726	17.0145
50	806.405	16.1281
50	761.682	15.2336
50	691.252	13.825
50	628.505	12.5701
50	615.264	12.3053
50	604.916	12.0983
50	597.832	11.9566
50	585.752	11.715
50	533.238	10.6648
50	486.037	9.72073
50	477.248	9.54496
50	447.805	8.95609
50	446.873	8.93746
50	418.635	8.3727
50	400.754	8.01508
50	380.614	7.61228
50	378.815	7.57629
50	370.643	7.41287
50	366.11	7.32219
50	351.234	7.02468
50	346.111	6.92223
50	326.646	6.53291
50	308.017	6.16033
50	305.563	6.11126
50	300.192	6.00385
50	299.337	5.98675
50	299.019	5.98038
50	277.022	5.54044
50	276.695	5.5339
50	251.115	5.02229
50	246.922	4.93845
50	239.24	4.78481
50	236.041	4.72082
50	229.57	4.5914
50	228.225	4.56449
50	226.539	4.53077
50	215.958	4.31917
50	210.642	4.21284
50	207.944	4.15887
50	206.548	4.13095
50	203.67	4.0734
40	1446.42	36.1604
40	1187.22	29.6804
40	1082.08	27.0519
40	1079.84	26.996
40	992.737	24.8184
40	966.353	24.1588
40	955.965	23.8991
40	936.884	23.4221
40	910.74	22.7685
40	870.725	21.7681
40	865.745	21.6436
40	713.028	17.8257
40	681.719	17.043
40	680.58	17.0145
40	673.877	16.8469
40	645.113	16.1278
40	623.336	15.5834
40	612.172	15.3043
40	606.975	15.1744
40	595.867	14.8967
40	521.91	13.0477
40	518.231	12.9558
40	517.029	12.9257
40	502.804	12.5701
40	426.591	10.6648
40	416.203	10.4051
40	405.668	10.1417
40	400.779	10.0195
40	396.319	9.90799
40	381.799	9.54496
40	348.12	8.703
40	337.77	8.44425
40	334.908	8.3727
40	334.707	8.36767
40	327.516	8.1879
40	326.616	8.1654
40	320.603	8.01508
40	317.429	7.93574
40	287.744	7.1936
40	287.702	7.19254
40	287.596	7.18991
40	280.987	7.02468
40	260.433	6.51082
40	239.47	5.98675
40	239.215	5.98038
40	231.053	5.77632
40	221.356	5.5339
40	206.357	5.15893
40	200.892	5.02229
40	196.188	4.9047
40	195.251	4.88127
40	183.656	4.5914
40	181.231	4.53077
40	172.512	4.31281
40	167.097	4.17744
40	162.936	4.0734
33.3333	1491.17	44.735
33.3333	1330.29	39.9088
33.3333	1310.4	39.3121
33.3333	1303.28	39.0983
33.3333	1260.84	37.8251
33.3333	1255.64	37.6691
33.3333	1173.22	35.1966
33.3333	1102.22	33.0665
33.3333	1086.6	32.5981
33.3333	1053.92	31.6177
33.3333	975.386	29.2616
33.3333	857.981	25.7394
33.3333	835.806	25.0742
33.3333	827.28	24.8184
33.3333	815.828	24.4748
33.3333	726.077	21.7823
33.3333	716.541	21.4962
33.3333	715.659	21.4698
33.3333	671.596	20.1479
33.3333	616.195	18.4858
33.3333	611.211	18.3363
33.3333	611.103	18.3331
33.3333	568.702	17.0611
33.3333	510.032	15.301
33.3333	505.798	15.1739
33.3333	461.27	13.8381
33.3333	451.042	13.5313
33.3333	441.167	13.235
33.3333	420.79	12.6237
33.3333	419.003	12.5701
33.3333	410.651	12.3195
33.3333	375.996	11.2799
33.3333	355.487	10.6646
33.3333	346.847	10.4054
33.3333	336.343	10.0903
33.3333	281.475	8.44425
33.3333	279.09	8.3727
33.3333	278.922	8.36767
33.3333	271.046	8.13138
33.3333	267.173	8.0152
33.3333	252.543	7.57629
33.3333	247.112	7.41335
33.3333	246.734	7.40201
33.3333	230.741	6.92223
33.3333	217.058	6.51173
33.3333	207.267	6.21801
33.3333	207.056	6.21168
33.3333	199.558	5.98675
33.3333	199.346	5.98038
33.3333	169.413	5.08239
33.3333	164.621	4.93863
33.3333	161.739	4.85217
33.3333	160.795	4.82385
33.3333	153.047	4.5914
33.3333	152.15	4.56449
33.3333	151.026	4.53077
33.3333	140.428	4.21284
33.3333	138.629	4.15887
33.3333	137.023	4.11068
33.3333	136.888	4.10665
25	1232.47	49.2986
25	1226.53	49.0612
25	1131.12	45.2448
25	1116.53	44.6611
25	1096.24	43.8494
25	1090.91	43.6363
25	979.113	39.1645
25	960.569	38.4228
25	945.626	37.8251
25	910.675	36.427
25	815.817	32.6327
25	774.378	30.9751
25	740.974	29.639
25	735.319	29.4128
25	720.928	28.8371
25	643.486	25.7394
25	631.839	25.2736
25	615.415	24.6166
25	577.683	23.1073
25	558.212	22.3285
25	541.106	21.6442
25	538.534	21.5413
25	490.825	19.633
25	466.871	18.6748
25	451.884	18.0754
25	441.372	17.6549
25	440.969	17.6387
25	426.526	17.0611
25	426.075	17.043
25	421.173	16.8469
25	403.202	16.1281
25	382.607	15.3043
25	382.076	15.2831
25	379.902	15.1961
25	379.359	15.1744
25	370.618	14.8247
25	370.229	14.8092
25	345.952	13.8381
25	345.626	13.825
25	340.615	13.6246
25	337.36	13.4944
25	315.592	12.6237
25	307.649	12.306
25	266.619	10.6648
25	250.487	10.0195
25	218.409	8.73635
25	217.575	8.703
25	211.106	8.44425
25	209.317	8.3727
25	209.192	8.36767
25	200.377	8.01508
25	189.407	7.57629
25	185.515	7.42061
25	185.322	7.41287
25	183.061	7.32246
25	162.793	6.51173
25	161.221	6.44883
25	149.669	5.98675
25	127.06	5.08239
25	125.557	5.02229
25	123.466	4.93863
25	114.785	4.5914
25	105.321	4.21284
25	101.835	4.0734
16.6667	932.714	55.9629
16.6667	923.583	55.415
16.6667	845.564	50.7339
16.6667	845.313	50.7188
16.6667	840.402	50.4241
16.6667	827.429	49.6458
16.6667	787.603	47.2562
16.6667	755.052	45.3031
16.6667	745.584	44.735
16.6667	730.824	43.8494
16.6667	725.96	43.5576
16.6667	689.944	41.3966
16.6667	667.953	40.0772
16.6667	665.147	39.9088
16.6667	652.742	39.1645
16.6667	640.379	38.4228
16.6667	630.418	37.8251
16.6667	607.117	36.427
16.6667	574.703	34.4822
16.6667	552.018	33.1211
16.6667	537.88	32.2728
16.6667	535.748	32.1448
16.6667	516.252	30.9751
16.6667	500.216	30.013
16.6667	480.619	28.8371
16.6667	449.933	26.996
16.6667	445.488	26.7293
16.6667	428.991	25.7394
16.6667	425.478	25.5287
16.6667	422.334	25.3401
16.6667	410.277	24.6166
16.6667	398.407	23.9044
16.6667	385.12	23.1072
16.6667	372.142	22.3285
16.6667	360.206	21.6124
16.6667	354.007	21.2404
16.6667	305.551	18.3331
16.6667	301.256	18.0754
16.6667	294.249	17.655
16.6667	268.802	16.1281
16.6667	255.016	15.301
16.6667	253.268	15.1961
16.6667	252.906	15.1744
16.6667	230.635	13.8381
16.6667	230.418	13.825
16.6667	225.521	13.5313
16.6667	211.224	12.6735
16.6667	210.395	12.6237
16.6667	197.961	11.8777
16.6667	177.746	10.6648
16.6667	145.046	8.70273
16.6667	139.461	8.36767
16.6667	133.587	8.0152
16.6667	126.272	7.57629
16.6667	122.041	7.32246
16.6667	115.37	6.92223
16.6667	110.3	6.61798
16.6667	108.529	6.51173
12.5	731.374	58.5099
12.5	718.778	57.5022
12.5	692.687	55.415
12.5	665.78	53.2624
12.5	655.586	52.4469
12.5	610.638	48.8511
12.5	605.279	48.4223
12.5	570.398	45.6318
12.5	568.163	45.4531
12.5	566.294	45.3035
12.5	545.454	43.6363
12.5	518.82	41.5056
12.5	500.964	40.0772
12.5	497.411	39.7929
12.5	480.285	38.4228
12.5	452.22	36.1776
12.5	431.027	34.4822
12.5	414.014	33.1211
12.5	395.653	31.6522
12.5	391.91	31.3528
12.5	375.162	30.013
12.5	366.292	29.3034
12.5	360.464	28.8371
12.5	358.646	28.6917
12.5	337.45	26.996
12.5	316.751	25.3401
12.5	300.319	24.0255
12.5	295.68	23.6544
12.5	288.841	23.1073
12.5	270.219	21.6175
12.5	252.934	20.2347
12.5	245.413	19.633
12.5	225.942	18.0754
12.5	220.686	17.6549
12.5	220.484	17.6387
12.5	205.9	16.472
12.5	204.64	16.3712
12.5	201.601	16.1281
12.5	201.002	16.0802
12.5	191.304	15.3043
12.5	191.093	15.2874
12.5	191.038	15.2831
12.5	189.951	15.1961
12.5	189.68	15.1744
12.5	185.309	14.8247
12.5	168.68	13.4944
12.5	148.471	11.8777
12.5	145.335	11.6268
12.5	133.31	10.6648
12.5	125.243	10.0195
12.5	104.596	8.36767
12.5	100.513	8.04108
12.5	100.189	8.01508
8.33333	500	60
8.33333	500	60
8.33333	500	60
8.33333	500	60
8.33333	500	60
8.33333	500	60
8.33333	500	60
8.33333	500	60
8.33333	500	60
8.33333	500	60
8.33333	500	60
8.33333	500	60
8.33333	500	60
8.33333	500	60
8.33333	500	60
8.33333	500	60
8.33333	500	60
8.33333	500	60
8.33333	500	60
8.33333	500	60
8.33333	500	60
8.33333	500	60
8.33333	500	60
8.33333	500	60
8.33333	500	60
8.33333	500	60
8.33333	500	60
8.33333	500	60
8.33333	500	60
8.33333	500	60
8.33333	500	60
8.33333	461.791	55.415
8.33333	430.281	51.6337
8.33333	423.181	50.7817
8.33333	413.715	49.6458
8.33333	394.315	47.3178
8.33333	381.313	45.7576
8.33333	380.265	45.6318
8.33333	378.776	45.4531
8.33333	377.529	45.3035
8.33333	363.631	43.6358
8.33333	362.06	43.4472
8.33333	346.192	41.5431
8.33333	344.972	41.3966
8.33333	339.089	40.6907
8.33333	335.298	40.2358
8.33333	320.19	38.4228
8.33333	315.209	37.8251
8.33333	304.859	36.5831
8.33333	287.351	34.4822
8.33333	276.009	33.1211
8.33333	262.575	31.509
8.33333	255.283	30.634
8.33333	245.106	29.4128
8.33333	240.309	28.8371
8.33333	239.097	28.6917
8.33333	224.967	26.996
8.33333	223.765	26.8518
8.33333	211.167	25.3401
8.33333	205.138	24.6166
8.33333	180.103	21.6124
8.33333	178.185	21.3821
8.33333	177.003	21.2404
8.33333	170.183	20.4219
8.33333	150.628	18.0754
8.33333	147.125	17.655
8.33333	136.426	16.3712
8.33333	132.944	15.9533
8.33333	127.536	15.3043
8.33333	126.634	15.1961
8.33333	126.453	15.1744
8.33333	115.317	13.8381
8.33333	115.209	13.825
8.33333	112.453	13.4944
8.33333	105.197	12.6237

## Sheet: Figure4D
Figure 4D
Circle Fit			Trajectory
Circle x (µm)	Circle y (µm)		Trajectory x (µm)	Trajectory y (µm)
4.59058	20.622		4.55639	20.6358
4.58872	20.6592		4.56103	20.573
4.58315	20.696		4.58691	20.5876
4.57393	20.7321		4.57153	20.6661
4.56116	20.7671		4.55883	20.575
4.54496	20.8007		4.55364	20.516
4.52549	20.8324		4.58501	20.5345
4.50295	20.8621		4.5366	20.5253
4.47756	20.8893		4.58524	20.5114
4.44958	20.9139		4.46891	20.4149
4.41928	20.9356		4.4808	20.3981
4.38697	20.9541		4.54591	20.4649
4.35298	20.9693		4.50678	20.4446
4.31763	20.9811		4.50222	20.3829
4.28129	20.9892		4.4887	20.3939
4.24431	20.9937		4.49734	20.3715
4.20707	20.9945		4.51122	20.4015
4.16994	20.9915		4.50578	20.3714
4.13329	20.9849		4.49237	20.3939
4.09749	20.9746		4.51204	20.3753
4.06289	20.9608		4.52786	20.4382
4.02984	20.9437		4.55852	20.4756
3.99866	20.9233		4.55728	20.469
3.96968	20.8999		4.55115	20.5002
3.94318	20.8737		4.56724	20.4623
3.91943	20.845		4.57592	20.5697
3.89866	20.8141		4.54778	20.5293
3.88107	20.7813		4.56156	20.5201
3.86686	20.7468		4.60593	20.5683
3.85615	20.7112		4.581	20.5127
3.84906	20.6746		4.57643	20.5606
3.84565	20.6375		4.58841	20.4854
3.84596	20.6003		4.56043	20.4817
3.84999	20.5632		4.55738	20.478
3.8577	20.5268		4.56707	20.4328
3.86901	20.4913		4.57768	20.4769
3.8838	20.4571		4.57523	20.4614
3.90193	20.4246		4.59033	20.4602
3.92322	20.394		4.58273	20.4512
3.94745	20.3657		4.53339	20.4318
3.97439	20.34		4.50583	20.3959
4.00376	20.3171		4.52665	20.4468
4.03527	20.2972		4.52888	20.3989
4.06861	20.2806		4.53557	20.4743
4.10343	20.2674		4.57583	20.5052
4.13941	20.2578		4.58693	20.5067
4.17616	20.2517		4.59345	20.5065
4.21334	20.2494		4.57956	20.6104
4.25056	20.2508
4.28745	20.2559
4.32365	20.2647
4.3588	20.277
4.39253	20.2928
4.42453	20.3119
4.45446	20.3341
4.48202	20.3591
4.50695	20.3868
4.52899	20.4168
4.54792	20.4489
4.56355	20.4827
4.57574	20.5179
4.58434	20.5541
4.58929	20.591

## Sheet: Figure4E
Figure 4E
Unwrapped Trajectory			Linear Fits (y = mx + b)
Time (s)	Position (nm)		x_1	x_2	m	b
0	163.318		3	9	-36.4872	269.681
1	95.3254		19	25	25.6437	-575.021
2	113.569		30	34	-26.1525	850.183
3	194.396		42	47	35.9232	-1575.04
4	97.1162		35	41	-13.543	482.976
5	34.2122
6	60.9424
7	38.3783
8	39.1628
9	-108.905
10	-114.741
11	-18.3331
12	-57.1143
13	-112.387
14	-112.732
15	-124.216
16	-92.062
17	-118.744
18	-110.225
19	-111.913
20	-51.3159
21	-3.11778
22	-9.65532
23	17.5411
24	-11.6619
25	94.1058
26	46.0971
27	40.7184
28	96.8983
29	39.1732
30	84.9184
31	16.5562
32	3.26931
33	-1.31567
34	-36.9079
35	5.30803
36	-9.248
37	-4.54888
38	-15.0109
39	-54.0643
40	-99.8983
41	-44.1549
42	-83.7276
43	-14.0541
44	30.5787
45	35.3411
46	36.9434
47	136.184

## Sheet: Figure4F
Figure 4F
Raw Velocity Measurements					Histograms
FtsI Velocities (nm/s)	FtsZ Velocities From Yang et al. 2017, PMID 28209899				Bins	Bin_Centers	FtsI	Bootstrapped_I_Error	FtsZ	Bootstrapped_Z_Error
4.33092	48				0	5	0.0945946	0.0318991	0.0824176	0.0185075
2.88994	27.5				10	15	0.216216	0.0413459	0.252747	0.0354946
3.10692	42.3529				20	25	0.256757	0.0456147	0.324176	0.0334983
4.25204	37.1429				30	35	0.202703	0.0409705	0.153846	0.0304362
1.95834	12.7273				40	45	0.0945946	0.0347476	0.0989011	0.0218424
3.20368	16.6667				50	55	0.0945946	0.0307088	0.0274725	0.0116217
3.4526	14.8147				60	65	0.027027	0.0177805	0.021978	0.0109438
11.7647	43.0768				70	75	0	0	0.00549451	0.00468703
11.2931	19.4595				80	85	0	0	0.021978	0.0106478
10.4533	53.3333				90	95	0.0135135	0.0130157	0.010989	0.0077279
17.9956	16.7742				100
18.2828	25.3333
16.9757	27.8261
15.3895	8.27586
17.8006	27.5862
16.5362	21.6667
21.5539	96
23.4531	28.5714
19.9651	22.963
20.9357	63.5294
21.3917	52.3077
22.7327	31.5789
20.6946	36.129
19.54	32
19.9331	26.6667
18.9058	27.2727
18.9672	15.3846
22.1276	43.2
21.295	6.19718
19.4419	22.8571
18.8114	26.6667
21.925	52.3077
26.082	25.1852
23.6374	21.6667
25.1832	17.4359
25.6437	45
26.1525	18.125
26.2836	25
24.0597	32.7273
23.5988	15.8621
28.1528	43.2
25.8502	27.4286
31.1274	14.4
32.2636	66.6667
32.3866	22.8571
31.2227	10
36.4872	48
35.9232	23.5294
36.1735	35.7895
33.6657	52.3077
36.2192	27.3684
37.4857	48
33.5126	11.6667
38.2346	10.9091
40.2936	20.5128
40.611	23.0769
41.5337	60
39.8386	20
41.0816	21.0526
39.9	28.8889
39.0037	13.3333
45.2992	47.0588
42.6284	15
51.0647	26.6667
47.6329	9.72973
51.713	21.1765
53.1239	20
53.7194	14.6667
55.7351	32
58.9383	12.5
57.6933	10
64.3744	9.6
66.2745	80
93.0143	15.6522
	25.8824
	31.4286
	20
	55.3846
	23.5294
	12.5
	31.3043
	86.6667
	33.3333
	31.1111
	24
	43.3333
	13.3333
	38.0952
	29.6296
	27.3171
	32.5
	96
	12.5
	26.6667
	9.09091
	22.2222
	26.6667
	41.9048
	82.6666
	19.4316
	20
	30.4
	31.6667
	17.6
	5.40541
	17.3333
	22.0896
	32.5
	30
	16.4103
	43.3333
	25.8824
	76.9231
	18.1818
	31.4286
	41.9048
	22.3077
	6.08696
	6.45161
	11.8519
	37.1429
	28.2353
	15.6522
	42.8571
	25.6
	41.25
	20.5882
	40
	20.5714
	30.9091
	32
	9.23077
	15.3846
	8.48485
	24
	80
	15.1724
	40
	10.5263
	22.8571
	21.5385
	32.5926
	22.6087
	20.8696
	17.7778
	16.6667
	26.3415
	32.381
	17
	22.2222
	23.6364
	9.62963
	6.89655
	15.7143
	30.6977
	25.4545
	13.7931
	10.3704
	17.3333
	19.0476
	15.6522
	21.3333
	31.1111
	35.5556
	34.6667
	21.1765
	7.74194
	48.5714
	17.1429
	24.6154
	12.5
	20
	16.3636
	63.6364
	16
	8.88889
	20.4255
	23.1579
	12.766
	7.27273
	22.8571
	33.5135

## Sheet: Figure4GH
Figure 4GH
FtsI Velocities (nm/s)	Distance (nm)	Duration (s)
4.33092	218.693	40
2.88994	40.4114	17
3.10692	71.9077	25
4.25204	114.534	22
1.95834	73.4507	59
3.20368	212.681	52
3.4526	97.2664	27
11.7647	53.6151	5
11.2931	360.296	28
10.4533	493.6	44
17.9956	91.8076	5
18.2828	147.392	7
16.9757	93.1551	5
15.3895	142.609	9
17.8006	150.762	7
16.5362	140.444	8
21.5539	204.935	9
23.4531	176.952	7
19.9651	100.661	5
20.9357	201.437	9
21.3917	120.021	5
22.7327	111.249	5
20.6946	146.702	6
19.54	104.504	5
19.9331	87.1361	4
18.9058	194.116	9
18.9672	84.99	4
22.1276	172.689	6
21.295	123.575	5
19.4419	86.8765	4
18.8114	351.02	14
21.925	198.135	7
26.082	336.474	11
23.6374	173.756	7
25.1832	110.933	4
25.6437	206.019	6
26.1525	121.826	4
26.2836	687.515	28
24.0597	283.056	12
23.5988	201.966	8
28.1528	390.52	12
25.8502	162.308	6
31.1274	296.626	10
32.2636	224.907	7
32.3866	137.66	4
31.2227	648.554	18
36.4872	303.3	6
35.9232	219.911	5
36.1735	178.727	5
33.6657	288.359	8
36.2192	671.452	18
37.4857	317.115	8
33.5126	129.595	4
38.2346	235.53	6
40.2936	352.291	8
40.611	870.693	19
41.5337	159.127	4
39.8386	289.436	7
41.0816	418	8
39.9	669.076	14
39.0037	278.637	7
45.2992	352.423	8
42.6284	519.272	12
51.0647	509.194	9
47.6329	253.262	5
51.713	1197.1	22
53.1239	246.958	5
53.7194	1203.64	21
55.7351	506.747	9
58.9383	234.522	4
57.6933	317.362	5
64.3744	477.54	7
66.2745	655.419	9
93.0143	513.523	5

[truncated: 21 more sheets: Figure5A, Figure5B, Figure5C, Figure5D, Figure5E, Figure5F, Figure5G, Figure5H, FigureS1A, FigureS1B, FigureS1C, FigureS1D, FigureS2, FigureS3C, FigureS4AB, FigureS4D, FigureS4E, FigureS5A, FigureS5B, FigureS5C …]
